# Supplementary material for: The effect of a systematic multi-dimensional assessment in severe uncontrolled asthma: a literature review and protocol for an investigator-initiated, open-label, randomized-controlled trial (EXACT@home study)
Source: BMC Pulm Med. 2025 May 17;25:240. doi: 10.1186/s12890-025-03646-5 (PMC12085824; doi:10.1186/s12890-025-03646-5)
Supplement: Supplementary file 3 — Additional file 3 [file 12890_2025_3646_MOESM3_ESM.zip]

Archive with 25 entries (25 files):
- Suppl. 3 - Figure 2a.jpg
- Suppl. 3 - Figure 2b.jpg
- Suppl. 3 - Figure 2c.jpg
- Suppl. 3 - Figure 2d.jpg
- Suppl. 3 - Figure 2e.jpg
- Suppl. 3 - Figure 2f.jpg
- Suppl. 3 - Figure 2g.jpg
- Suppl. 3 - Figure 2h.jpg
- Suppl. 3 - Figure 3.jpg
- Suppl. 3 - Figure 4a.jpg
- Suppl. 3 - Figure 4b.jpg
- Suppl. 3 - Figure 4c.jpg
- Suppl. 3 - Figure 5.jpg
- Suppl. 3 - Figure 6.jpg
- Suppl. 3 - Figure 8.jpg
- Suppl. 3 Figure 1a.jpg
- Suppl. 3 Figure 1b.jpg
- Suppl. 3 Figure 1c.jpg
- Suppl. 3 Figure 1d.jpg
- Suppl. 3 Figure 1e.jpg
- Suppl. 3 Figure 1f.jpg
- Suppl. 3 Figure 1g.jpg
- Suppl. 3 Figure 1h.jpg
- Suppl. 3 Figure 1i.jpg
- Suppl. 3 Figure 7.jpg
